# Supplementary material for: BRD9 is an essential regulator of glycolysis that creates an epigenetic vulnerability in colon adenocarcinoma
Source: Cancer Med. 2022 Jul 2;12(2):1572–87. doi: 10.1002/cam4.4954 (PMC9883419; doi:10.1002/cam4.4954)
Supplement: Supplementary file 3 — Table S2 [file CAM4-12-1572-s002.xls]

## Sheet: univariateCox
Table S2. Identification of essential epigenetic regulators in COAD.
gene	HR	z	P value
PHF1	9.04109	3.70608	0.000210496
BAHD1	9.11503	3.11523	0.00183801
PPARGC1A	0.501578	-3.03353	0.00241709
TCF7L1	2.6263	2.89546	0.00378607
PYGO2	24.413	2.85305	0.00433019
BRD9	6.50306	2.7351	0.00623613
SMARCD3	2.77291	2.69184	0.00710599
ZCWPW1	2.12696	2.56089	0.0104405
STK31	1.8051	2.49802	0.012489
PHF2	6.93312	2.47441	0.0133456
HDAC10	2.52484	2.44224	0.0145965
BRD2	11.9198	2.43195	0.0150177
CAPRIN2	2.18562	2.37441	0.0175771
ORC1	0.434461	-2.30951	0.0209151
SMAD2	0.406212	-2.30249	0.0213076
KDM3A	3.61863	2.29776	0.0215755
CTNNB1	0.0828463	-2.29474	0.021748
EREG	0.746256	-2.25863	0.0239062
HDAC7	4.21366	2.25687	0.0240164
NFKB2	3.50993	2.2465	0.0246722
PCGF1	6.35312	2.23296	0.0255517
SIN3B	4.77802	2.22042	0.02639
IL13	0.0344225	-2.21302	0.0268964
SMC1B	1.90747	2.20207	0.0276606
SNAPC4	3.17814	2.17958	0.0292884
PHF21A	3.10521	2.1681	0.0301509
ELP3	0.311044	-2.16042	0.0307399
BRD3	4.02005	2.13665	0.0326263
CHD3	2.80849	2.10081	0.0356581
CBX7	2.06675	2.0918	0.0364561
HYAL1	0.692947	-2.04665	0.0406923
TDRD6	0.270063	-2.0393	0.0414196
PRMT8	6.42631	2.03839	0.0415106
TSC1	3.17942	2.03174	0.0421803
RPS17	9.39569	2.01852	0.0435376
FLT1	1.8898	2.01059	0.0443691
KDM1A	0.197482	-2.00592	0.0448649
PHF21B	4.62262	2.00323	0.0451529
SUPT7L	5.9211	2.00304	0.0451728
PTGER2	0.668002	-1.99319	0.0462403
CDK9	7.78185	1.98696	0.0469268
PCGF2	2.71516	1.98134	0.0475529
ICOS	0.567638	-1.9534	0.0507723
SNAI1	1.93587	1.94819	0.0513928
CHD5	3.09246	1.92282	0.0545032
PRMT2	4.67501	1.91141	0.0559525
HDAC3	0.147941	-1.90521	0.0567533
AURKC	2.3237	1.90239	0.0571206
FLT4	1.81705	1.89624	0.0579281
DEAF1	3.3797	1.88542	0.0593738
ING5	3.09922	1.87533	0.060748
CTLA4	0.629431	-1.84993	0.0643237
RING1	6.34694	1.83988	0.0657855
TNRC18	2.95714	1.82999	0.0672514
HDAC6	2.97167	1.78973	0.0734966
GMEB1	0.268779	-1.76914	0.0768698
HDAC5	2.28406	1.76405	0.0777236
TNFRSF14	3.0121	1.7322	0.0832382
EGFR	2.04548	1.72755	0.0840698
MBD2	0.329255	-1.7262	0.0843112
KAT8	4.64227	1.69935	0.0892533
BRDT	5.75806	1.69904	0.0893116
RNF17	4.21106	1.69685	0.0897254
ING4	2.88234	1.69463	0.0901462
RPS6KA5	0.470133	-1.69385	0.0902941
TAF1	2.09354	1.67235	0.0944544
MTA1	2.77212	1.67158	0.0946069
YEATS2	2.5888	1.67132	0.0946584
STAT5A	2.27345	1.66877	0.0951628
NAT8L	1.78197	1.66168	0.0965776
TRDMT1	0.38874	-1.66095	0.0967229
MECP2	2.33209	1.6606	0.0967932
NPTXR	1.37714	1.63968	0.101073
TNFSF9	0.765811	-1.63561	0.10192
PHRF1	3.30372	1.62591	0.103968
PRR14	3.7193	1.6183	0.105598
CHD2	2.0993	1.61369	0.106595
NOS2	0.769908	-1.61313	0.106717
CCL17	0.66953	-1.61086	0.10721
EZH1	2.36452	1.59623	0.110438
RNF40	3.3383	1.58428	0.113129
MLLT3	0.539146	-1.55812	0.119205
KDM4B	2.4156	1.55409	0.120162
L3MBTL1	1.46374	1.52879	0.126318
LTBR	4.52256	1.5209	0.128285
VEGFC	1.50686	1.51846	0.128899
INTS12	0.40425	-1.50508	0.132303
HIF3A	1.50706	1.49918	0.133826
JMJD7	2.25038	1.4988	0.133925
PRDM15	2.51665	1.49711	0.134364
NCOR2	2.39753	1.49281	0.135488
MYB	0.589031	-1.48808	0.13673
TTF1	2.55478	1.48592	0.137299
TGFB3	1.34888	1.48368	0.137894
PWWP2B	2.31448	1.47448	0.140351
SETMAR	0.491572	-1.46968	0.141648
WT1	1.34612	1.46919	0.14178
TGFB2	1.47552	1.46153	0.143869
MIER2	2.64307	1.46053	0.144145
CCR4	0.663548	-1.4568	0.145173
DXO	2.20718	1.4427	0.149104
ENG	2.00776	1.4412	0.14953
TDRD7	0.369659	-1.4313	0.152344
SETD4	2.35536	1.43	0.152718
DNMT3A	1.95804	1.42998	0.152722
FOXP3	0.69745	-1.4296	0.152833
PRDM5	0.617156	-1.42456	0.154283
NAT8	1.31162	1.42264	0.154841
CLOCK	0.588177	-1.42161	0.155139
MBD6	2.83555	1.41812	0.156156
TGFB1	1.57348	1.40852	0.158977
BCOR	2.17364	1.40745	0.159295
UBE2I	0.316209	-1.40468	0.160117
PHF12	2.74518	1.39754	0.162251
GRN	3.30136	1.39496	0.163028
BAZ2A	2.59161	1.37521	0.169065
LAG3	1.37645	1.37284	0.169801
PHC1	1.83139	1.36277	0.172954
VDAC1	0.195129	-1.35575	0.17518
RNF20	3.01358	1.35444	0.175596
KMT2D	1.71481	1.35337	0.175936
PML	1.87681	1.35125	0.176615
MAP3K12	1.63428	1.34382	0.179008
CD276	2.35396	1.34136	0.179803
UHRF2	1.93743	1.34024	0.180169
FXYD1	1.53418	1.33903	0.180561
SIN3A	2.63155	1.33673	0.18131
PRDM11	1.76638	1.33618	0.181489
HIF1AN	2.76047	1.33498	0.181882
AREG	0.70818	-1.33365	0.182319
SMARCA2	2.04301	1.33273	0.182621
TAF9	0.37541	-1.33163	0.182983
DPF2	2.83693	1.33087	0.183232
UBE2N	0.38861	-1.33035	0.183403
CCNT2	1.87605	1.32641	0.184703
IL4	3.58105	1.32637	0.184718
TDRD1	0.418284	-1.32318	0.185777
PRDM4	0.324532	-1.31511	0.188473
MLLT6	2.20617	1.31235	0.189403
EHMT1	2.53578	1.30957	0.190342
TRIM66	1.59224	1.30329	0.192474
L3MBTL2	2.93123	1.30119	0.193192
BRPF3	2.14382	1.28024	0.200461
DIMT1	0.496418	-1.27896	0.20091
SLC25A15	0.544258	-1.27538	0.202175
VEGFA	1.84295	1.27413	0.202618
ALG13	1.90002	1.27299	0.203021
SMAD6	1.59877	1.27134	0.203608
PLK1	0.587514	-1.26513	0.205824
PBRM1	0.552773	-1.25384	0.209899
KAT6B	1.78343	1.2512	0.210861
EHMT2	2.3082	1.2492	0.211591
KMT2B	2.01311	1.24407	0.213473
ATP6V0C	1.78698	1.24403	0.213489
JADE2	1.84308	1.24347	0.213695
CXXC1	2.1413	1.24158	0.214392
EIF3B	2.70379	1.23552	0.216638
BRCA1	0.638194	-1.22768	0.219568
LRP5	2.28817	1.2256	0.220348
PHF13	2.1954	1.22528	0.22047
YEATS4	0.528535	-1.21785	0.22328
PRKAB2	1.72774	1.21573	0.224087
MLLT1	2.72042	1.20719	0.227358
TDRKH	1.70435	1.20609	0.227783
BMI1	1.82317	1.19881	0.230602
IL12A	1.48119	1.19649	0.231506
SHPRH	0.595519	-1.17912	0.23835
RELA	3.90034	1.17474	0.240099
HSPBAP1	1.70193	1.17255	0.240975
SETD1A	2.09095	1.16853	0.242592
FBXL19	1.82105	1.15739	0.247113
IL17A	0.646409	-1.15658	0.247442
LBR	0.564181	-1.15596	0.247696
L3MBTL3	1.46715	1.14927	0.250445
TNFRSF9	0.689652	-1.14511	0.252163
DMTF1	1.61616	1.14466	0.252349
DPF1	1.73312	1.14278	0.25313
TAF12	0.453764	-1.14085	0.253933
PRDM16	1.34432	1.13868	0.254835
SIRT6	1.89563	1.13527	0.256263
ALKBH1	2.13231	1.12678	0.259836
LEF1	1.31391	1.12499	0.260595
KDM5C	2.07919	1.12327	0.261322
EDNRB	0.756639	-1.12123	0.262191
SMYD3	0.589686	-1.12021	0.262624
BRCA2	0.717096	-1.11723	0.263898
NAT14	1.40891	1.10803	0.26785
ELMSAN1	1.64951	1.10449	0.269382
PYGO1	1.40464	1.09705	0.272621
CXCL10	0.826043	-1.09568	0.273218
NAP1L4	3.98959	1.09526	0.273404
TDRD5	1.31887	1.09425	0.273845
VTCN1	1.39756	1.09129	0.275144
NAT10	2.17616	1.08192	0.279287
CBX5	0.630698	-1.07906	0.280563
DMAP1	2.04651	1.07893	0.280619
BRPF1	2.29338	1.07735	0.281323
HEMK1	1.90124	1.07507	0.282345
KDM6B	1.75056	1.07417	0.282745
IRF4	0.79569	-1.07037	0.284452
SCML2	1.3131	1.07026	0.284502
SP100	1.66181	1.0651	0.286832
DNMT3L	3.35367	1.06501	0.286871
PRDM13	1.44079	1.06421	0.287235
STAT3	0.398984	-1.0631	0.287737
SIRT4	1.54069	1.05876	0.289707
KMT2E	1.77333	1.05654	0.290721
MFGE8	1.43979	1.05635	0.290808
CBX6	1.3045	1.05345	0.292135
RCOR2	1.30114	1.04922	0.294078
MPHOSPH8	1.94682	1.04884	0.294254
ASZ1	0.00034755	-1.04837	0.294467
MBD3	1.70864	1.04215	0.297342
RBBP4	0.4627	-1.04059	0.298066
SIRT7	1.83596	1.04054	0.298087
TAF3	1.777	1.03823	0.299162
CSF2	0.796193	-1.03777	0.299377
BRAF	1.59194	1.03503	0.300656
PHF19	1.8167	1.03195	0.302096
SMARCC1	0.442637	-1.02606	0.304863
TADA1	0.527692	-1.02597	0.304904
RPL7A	3.35585	1.02535	0.305196
DPF3	1.40019	1.02053	0.307477
SMARCD1	2.49605	1.02014	0.307663
TAPBP	2.32172	1.01401	0.310579
KAT2A	1.81047	1.00949	0.312741
EPC2	1.8215	1.00346	0.315638
SP140	1.30382	1.00141	0.316628
SATB2	0.801626	-1.00034	0.317146
UHRF1	0.722282	-1.00027	0.31718
SMYD4	1.69031	0.998709	0.317936
SMYD5	2.05069	0.998551	0.318012
HLTF	1.26007	0.998304	0.318132
MAPK1	0.455559	-0.996824	0.31885
SMARCC2	2.19662	0.996593	0.318962
NPM1	0.501782	-0.993785	0.320328
MR1	1.3752	0.993211	0.320607
BRD4	2.2249	0.982046	0.326077
MAPK3	1.88533	0.976697	0.328719
TERF2	2.55699	0.973283	0.330412
ALKBH3	0.709358	-0.963192	0.335451
NFS1	0.586967	-0.960724	0.336691
VEGFB	1.88134	0.960145	0.336982
MIER1	0.711836	-0.952742	0.340721
AKAP1	0.448408	-0.951011	0.341599
TAF5L	0.391302	-0.946206	0.344043
KDM1B	0.621363	-0.94349	0.34543
SIRT3	2.13594	0.942175	0.346103
SIRT5	1.78188	0.937685	0.348406
AURKA	0.647777	-0.935848	0.349352
UBE2E1	0.49343	-0.931966	0.351354
TADA3	2.68244	0.926966	0.353944
MBD1	2.08351	0.925452	0.354731
HDGFL1	0.00928766	-0.917621	0.358817
NFKB1	0.494901	-0.910634	0.362488
PTEN	1.43479	0.909509	0.363082
JMJD6	1.95273	0.909411	0.363133
ASH2L	0.581029	-0.90446	0.365751
SIRT2	1.93251	0.90087	0.367658
EZH2	0.63666	-0.900475	0.367868
CBX2	0.826199	-0.89872	0.368802
MORF4L1	1.91419	0.897609	0.369394
PRMT3	0.693153	-0.895055	0.370758
SMARCA5	0.631856	-0.894997	0.370789
MEN1	1.90066	0.894167	0.371233
SETDB1	1.9374	0.890979	0.37294
SLC26A1	1.36102	0.886492	0.375352
INO80	1.83335	0.873844	0.382203
SMAD1	0.617838	-0.869944	0.384331
PSMA3	0.508201	-0.857864	0.390967
ARID4A	1.43196	0.854601	0.392772
PHF23	2.00305	0.848492	0.396164
JMJD4	1.6403	0.832813	0.40495
MAEL	0.741562	-0.830629	0.406183
DPEP2	1.29383	0.829565	0.406785
RCC1	0.613209	-0.819177	0.412685
EP300	1.5613	0.817092	0.413876
POLR2B	0.500648	-0.814592	0.415306
PTPRC	0.856248	-0.814225	0.415516
MYC	0.642526	-0.81123	0.417234
PRDM12	1.63577	0.810626	0.41758
RAB33B	0.706748	-0.809012	0.418508
STAT2	1.53195	0.804193	0.421286
MBTD1	0.752886	-0.802348	0.422352
KMT2A	1.36209	0.79763	0.425085
KMT2C	1.35639	0.79644	0.425776
PRPF19	2.31151	0.794728	0.426771
PHF20	0.650841	-0.79235	0.428157
TAF6L	1.6024	0.791456	0.428678
SMARCA1	1.19255	0.790832	0.429042
KDM8	1.58626	0.784952	0.432482
FBXW7	0.673641	-0.779511	0.435679
RBM14	0.451502	-0.779108	0.435916
IL2	2.37332	0.777834	0.436667
ALKBH2	1.47732	0.774141	0.438848
MTA3	1.80946	0.772726	0.439685
RAI1	1.38502	0.768404	0.442247
KDM5A	1.51221	0.766455	0.443406
MAP3K7	1.6178	0.764552	0.444538
PHF14	1.50455	0.762323	0.445868
DNMT3B	0.788676	-0.755864	0.44973
HELLS	0.786765	-0.752315	0.451862
CXCL12	1.18157	0.751318	0.452461
RPS19	1.97364	0.747688	0.454648
ANGPT2	1.26971	0.747268	0.454902
RUVBL1	1.59327	0.745617	0.455899
KDM4D	1.65957	0.744976	0.456286
GMEB2	1.52351	0.74316	0.457385
RELB	1.43936	0.741953	0.458116
CHMP2A	1.89676	0.74044	0.459033
CHD1	0.774539	-0.733318	0.463364
CHMP4B	2.12513	0.722738	0.469841
WNK1	1.43357	0.721061	0.470872
MBD5	1.41987	0.717172	0.473268
RPL7	1.84301	0.716546	0.473654
JAK3	1.23908	0.713812	0.475343
SENP3	1.68229	0.711281	0.47691
HMGA1	1.7089	0.708735	0.478489
MYSM1	0.769672	-0.704445	0.481156
NSD1	0.713054	-0.698357	0.484954
CTCFL	0.133474	-0.69657	0.486072
CHAF1B	0.757625	-0.696335	0.486219
TAF5	1.46613	0.689435	0.49055
ZFP57	1.4214	0.688103	0.491388
ARG1	0.668988	-0.681752	0.495396
PSMD1	0.496849	-0.680516	0.496178
PAXIP1	0.659704	-0.676348	0.49882
NOC4L	1.41494	0.674553	0.49996
CXCR4	0.824885	-0.671918	0.501636
MAP2K1	1.73901	0.665748	0.505572
ATAD2	0.804388	-0.660859	0.508702
RCOR3	1.37405	0.657272	0.511006
PRMT7	1.53434	0.656882	0.511257
HDGF	2.16468	0.642389	0.520621
NFE2L2	1.64407	0.642329	0.520659
STK11	1.44832	0.641288	0.521336
SMARCAD1	0.766814	-0.637725	0.523653
ZMYND8	1.36903	0.637514	0.52379
IDO2	0.380708	-0.6352	0.525298
RAE1	1.37171	0.635036	0.525405
THBS1	1.2505	0.634688	0.525632
BRD1	1.65455	0.632998	0.526735
KIF11	0.788797	-0.630854	0.528136
TDO2	0.878009	-0.621741	0.534112
KIR3DL1	1.7359	0.621459	0.534297
CIITA	0.876037	-0.621244	0.534439
PRDM14	0.15603	-0.619097	0.535852
RNF2	1.38446	0.614281	0.53903
ARG2	0.837347	-0.613587	0.539488
ASF1B	0.720394	-0.613163	0.539768
TRERF1	1.18538	0.603605	0.546107
DNAJC2	1.28661	0.602492	0.546847
SETD1B	1.45621	0.600765	0.547996
MLLT10	1.42804	0.598117	0.549762
KDM6A	0.77243	-0.597295	0.55031
PHF8	1.41382	0.592359	0.55361
JADE1	1.3067	0.59043	0.554902
ARID4B	1.27656	0.587587	0.556809
LRP6	1.29204	0.587361	0.556961
SMAD3	1.36071	0.5806	0.56151
NAP1L2	1.19508	0.579894	0.561986
PGLS	1.42791	0.574389	0.565705
TYW5	1.2932	0.572303	0.567117
NAT9	1.37099	0.56823	0.569879
MTF2	0.770464	-0.56361	0.57302
VHL	0.649037	-0.561822	0.574237
TDRD12	0.50446	-0.560054	0.575442
BAZ1B	1.57884	0.559983	0.575491
PDCD1LG2	0.876586	-0.558206	0.576704
PRMT1	0.742534	-0.556843	0.577634
POLR2D	1.61167	0.556664	0.577757
SMC3	1.36931	0.550383	0.582057
ARNT	1.48264	0.546493	0.584727
HUWE1	1.38047	0.545987	0.585075
PADI4	1.32485	0.544026	0.586424
CD274	0.869653	-0.542921	0.587184
TAF8	1.48244	0.540694	0.588718
NF2	0.72165	-0.540406	0.588917
CREBBP	1.36952	0.540181	0.589072
SETD3	1.53114	0.537819	0.590702
KAT6A	0.778731	-0.537167	0.591152
SUZ12	0.819526	-0.534829	0.592768
CHD4	1.66317	0.51936	0.60351
CHMP5	1.53748	0.518028	0.604439
PRKAA2	0.86826	-0.516979	0.605171
SFMBT1	0.782103	-0.513976	0.607269
EED	1.41685	0.512132	0.608558
PSMB9	0.830565	-0.510146	0.609949
RPL23A	1.65926	0.508966	0.610776
DPEP1	0.933407	-0.507874	0.611542
SUV39H2	0.801966	-0.503109	0.614887
MIS18BP1	0.848199	-0.502572	0.615265
SAT1	0.649697	-0.499773	0.617235
HDAC11	1.27419	0.498083	0.618426
HIF1A	0.805909	-0.494178	0.621181
G2E3	0.839614	-0.494034	0.621282
RBX1	0.664898	-0.491092	0.623361
CD28	0.854343	-0.477848	0.632758
APC	0.859876	-0.477798	0.632794
IL10	0.823284	-0.475915	0.634135
HDAC2	0.746788	-0.475122	0.6347
PTGER3	1.14341	0.471064	0.637595
PHF3	1.23451	0.469852	0.638461
STAT6	1.77536	0.468886	0.639151
DNMT1	0.772763	-0.466628	0.640766
RBBP7	0.713397	-0.465929	0.641266
NELFA	1.36455	0.458991	0.64624
KDM2A	1.38307	0.458881	0.64632
L3MBTL4	1.11925	0.452161	0.651153
TADA2B	1.43791	0.452007	0.651264
SMCHD1	1.16158	0.450836	0.652108
TDRD3	0.816657	-0.449924	0.652765
SATL1	0.355688	-0.448663	0.653675
PIWIL4	1.16219	0.447097	0.654805
BRD8	0.708909	-0.439386	0.660382
SETD2	0.780928	-0.438695	0.660882
CBX8	0.826347	-0.438135	0.661289
PDCD1	1.11487	0.436888	0.662193
ARID2	0.818191	-0.436564	0.662428
TERF1	0.820508	-0.435916	0.662898
CHAF1A	0.801507	-0.43318	0.664884
REL	0.852954	-0.432488	0.665386
CD4	0.898267	-0.432388	0.665459
CD74	0.803416	-0.432303	0.665521
SAP18	1.47657	0.428565	0.66824
MIER3	1.17391	0.428547	0.668253
HDAC4	0.811212	-0.426662	0.669625
SF3B3	1.44542	0.425705	0.670323
EPAS1	0.80656	-0.425432	0.670522
CHD1L	1.38036	0.420726	0.673955
KDM7A	1.20885	0.420104	0.674409
SATB1	1.10366	0.415251	0.677959
NAP1L3	1.12522	0.413433	0.67929
SMC2	0.843661	-0.41341	0.679306
CCNT1	1.24196	0.413104	0.67953
KDM4C	1.28677	0.412171	0.680214
PCGF5	0.794864	-0.41168	0.680574
HMGN3	1.22172	0.406052	0.684704
BAZ1A	1.2045	0.403126	0.686856
BRWD1	1.17436	0.397324	0.691128
SMN1	1.14679	0.394034	0.693556
SET	1.46469	0.390889	0.695879
KIR3DL2	1.38047	0.39012	0.696448
PRDM9	0.221282	-0.389594	0.696837
B2M	1.4198	0.388961	0.697305
TNFRSF4	1.10851	0.388472	0.697667
HIRA	0.79864	-0.388118	0.697928
CDYL2	0.890727	-0.387234	0.698583
AANAT	1.20675	0.385949	0.699534
JUN	1.27116	0.385287	0.700025
PHF6	1.16509	0.381626	0.702739
CECR2	1.11402	0.381572	0.702779
BTLA	0.838835	-0.381372	0.702927
TCF20	0.806728	-0.381079	0.703144
HAVCR2	1.08844	0.380674	0.703445
SETD5	1.26556	0.373958	0.708436
KAT2B	0.899496	-0.373563	0.70873
MYBL2	1.16577	0.373547	0.708741
AURKB	1.18542	0.371708	0.710111
ASH1L	1.15964	0.371423	0.710323
MBD4	1.25802	0.369223	0.711961
CD70	0.922138	-0.369077	0.71207
PSMB10	1.19353	0.368113	0.712789
SETD7	0.850296	-0.36736	0.713351
NT5E	1.10347	0.363862	0.715961
SETD6	1.2049	0.357547	0.720682
KDR	1.11929	0.356668	0.721341
GTF3C4	1.23883	0.353489	0.723722
KDM3B	0.762779	-0.349987	0.726348
PAX5	1.0942	0.349219	0.726925
FBXO11	1.2062	0.348103	0.727763
ADORA1	1.10018	0.335705	0.737093
PRDM8	1.08108	0.334846	0.737741
KAT7	0.804707	-0.334462	0.738031
HMGN5	1.07455	0.334046	0.738345
ING1	1.24076	0.333288	0.738917
ING2	0.819628	-0.330571	0.740968
ASF1A	0.858675	-0.330348	0.741137
TCF19	1.20234	0.327966	0.742937
SMYD1	0.888134	-0.325928	0.744479
MTA2	0.728165	-0.320181	0.748831
TRAF7	0.79403	-0.319899	0.749045
SETDB2	0.883795	-0.318018	0.750471
EIF3A	1.30288	0.317961	0.750515
SMARCAL1	1.33565	0.313408	0.753971
CSF3	1.05647	0.31136	0.755527
DIDO1	1.17608	0.310315	0.756322
KDM4A	1.262	0.309946	0.756602
ATRX	1.1113	0.309362	0.757046
ARNT2	1.0732	0.309139	0.757216
TINAGL1	0.826555	-0.303733	0.761331
TAP1	0.862169	-0.303159	0.761768
DNAJC1	0.800312	-0.292748	0.769714
FTO	0.830395	-0.291676	0.770534
CD40LG	1.09153	0.289875	0.771912
SOCS6	0.885333	-0.289713	0.772036
JAK1	0.845043	-0.287754	0.773535
RCOR1	1.17954	0.286481	0.77451
RB1	0.892875	-0.286192	0.774731
SUV39H1	1.13848	0.285081	0.775582
JAK2	0.915132	-0.284736	0.775846
ASXL1	1.16482	0.281896	0.778023
BAHCC1	0.927707	-0.280921	0.778771
MAP2K2	1.21455	0.280047	0.779441
LGALS9	0.872407	-0.279164	0.780119
BPTF	0.887805	-0.278879	0.780338
ARID1B	1.19858	0.278014	0.781002
HDAC1	1.39915	0.27791	0.781081
CHD8	1.20395	0.277158	0.781659
UTY	0.954587	-0.276273	0.782338
TRIM24	1.14653	0.274242	0.783898
GFI1B	1.12013	0.272476	0.785256
PRDM6	1.11569	0.271542	0.785974
MMP9	0.948358	-0.271453	0.786043
STAT4	0.911184	-0.271329	0.786138
TDRD9	1.15675	0.270686	0.786632
SMARCD2	1.3004	0.270539	0.786746
ARID1A	0.849141	-0.269227	0.787755
CHRAC1	1.19577	0.266925	0.789527
CTCF	1.35523	0.266264	0.790036
SMYD2	1.19846	0.264521	0.791378
ADORA2A	0.735629	-0.263175	0.792416
SAP130	1.25824	0.261935	0.793371
PRDM1	0.928119	-0.25715	0.797063
BAZ2B	0.916372	-0.254493	0.799114
RUVBL2	1.157	0.252216	0.800874
TAP2	1.10633	0.250758	0.802001
NCOA3	1.11539	0.246881	0.805001
RSF1	1.11357	0.244371	0.806944
IL6	1.04201	0.242608	0.808309
EPC1	1.1562	0.240994	0.809559
STAT5B	0.840638	-0.240958	0.809588
KDM2B	1.18465	0.240219	0.810161
GATAD2A	1.26001	0.240154	0.81021
NKX2-1	0.948117	-0.23998	0.810346
DPEP3	1.20998	0.239009	0.811098
DOT1L	1.1246	0.237798	0.812038
ING3	1.14163	0.236723	0.812871
CD27	0.954006	-0.236603	0.812965
TRIM28	1.20995	0.233329	0.815506
PIWIL2	1.06329	0.232624	0.816053
KAT5	1.21837	0.23058	0.817641
GLYR1	1.15806	0.230039	0.818061
TADA2A	1.14258	0.2291	0.818791
PHC3	1.09832	0.227665	0.819907
BTG3	0.888068	-0.222873	0.823635
HMG20B	1.15365	0.219624	0.826164
TET1	0.884539	-0.219379	0.826355
SLC38A1	1.13763	0.216149	0.828872
TRIM33	0.918054	-0.213025	0.831307
CDC5L	0.881252	-0.211351	0.832613
CDYL	0.846143	-0.209194	0.834297
MGMT	0.95798	-0.206735	0.836217
CHD9	0.933319	-0.204961	0.837603
PRKAA1	1.09817	0.193364	0.846674
DSCAM	1.39375	0.192379	0.847446
SFMBT2	1.05956	0.188537	0.850456
FOS	1.07175	0.187308	0.851419
CD80	0.93408	-0.186153	0.852325
PHB	0.879491	-0.185432	0.85289
PWWP2A	0.906466	-0.184625	0.853523
HAT1	0.905513	-0.184069	0.853959
MECOM	0.933235	-0.183959	0.854046
PICK1	1.1092	0.18283	0.854932
RERE	1.11146	0.182158	0.855459
JADE3	0.934254	-0.174907	0.861153
IDO1	0.971835	-0.174619	0.861379
CHD6	1.06339	0.174456	0.861507
SMARCB1	0.863985	-0.168996	0.8658
PCGF6	1.07934	0.164567	0.869285
SMAD7	0.933435	-0.163205	0.870357
CBX3	1.11259	0.162628	0.870811
ADO	0.874247	-0.159415	0.873342
ASXL3	0.923958	-0.156082	0.875968
MSH6	0.923756	-0.150786	0.880145
PRMT6	1.06038	0.149958	0.880798
CD86	0.967883	-0.148176	0.882204
CD8A	0.971113	-0.14736	0.882848
NAP1L5	0.947372	-0.147268	0.88292
CCL5	0.966939	-0.145246	0.884517
STAT1	1.0737	0.144935	0.884762
BRD7	1.08633	0.142533	0.886659
UBE2V1	0.950685	-0.141969	0.887105
CCL2	1.03159	0.140122	0.888564
SP110	1.0538	0.133885	0.893493
CDC73	1.07401	0.13275	0.894391
TSC2	1.08157	0.131364	0.895487
TAF10	1.0938	0.131004	0.895772
PHIP	1.04615	0.129599	0.896884
PRMT5	1.08608	0.129004	0.897354
PHF10	1.08227	0.127509	0.898537
PSMB8	0.913187	-0.125517	0.900114
ENTPD1	1.04872	0.121133	0.903585
UBE2B	0.927409	-0.11548	0.908064
PHC2	0.904795	-0.114868	0.90855
RPL9	0.917272	-0.114138	0.909129
DICER1	0.959757	-0.113371	0.909736
EP400	0.944997	-0.108233	0.913811
PHF20L1	1.04177	0.106774	0.914968
MRGBP	1.05997	0.106326	0.915324
SCMH1	0.930243	-0.104504	0.916769
KDM5D	0.986927	-0.0997387	0.920552
MSL3	0.941635	-0.0980065	0.921927
KLRK1	1.06208	0.0978639	0.92204
AIRE	0.957111	-0.0963183	0.923268
NAP1L1	0.948466	-0.0908665	0.927599
ZMYND11	0.938982	-0.0897357	0.928497
PRDM10	1.05008	0.0897128	0.928515
EIF6	1.06267	0.0847006	0.932499
JMJD1C	1.03203	0.0832701	0.933637
ATF7IP	0.959939	-0.0822707	0.934431
ALG10B	1.02572	0.0815613	0.934996
CBX1	1.05487	0.0773081	0.938378
KRAS	0.962279	-0.0769437	0.938668
GRHL1	1.02179	0.0755104	0.939809
CBX4	1.03792	0.0748355	0.940346
MYBL1	0.971987	-0.0748111	0.940365
JMJD8	1.04767	0.0714705	0.943023
HR	0.98261	-0.0684193	0.945452
UBR7	0.952636	-0.0665048	0.946976
BRWD3	0.978825	-0.0663724	0.947081
SUDS3	1.05448	0.0660572	0.947332
NHS	0.984285	-0.0642958	0.948735
CHMP1B	0.951979	-0.0610902	0.951287
ARRB1	1.02648	0.0572859	0.954317
PMP22	1.01914	0.0557222	0.955563
ADORA2B	0.981901	-0.0548804	0.956234
SMC4	0.982567	-0.054303	0.956694
ATAD2B	1.01971	0.0517932	0.958694
PRDM2	0.976074	-0.0505488	0.959685
NCOR1	1.02549	0.0499066	0.960197
SMARCA4	1.0328	0.047378	0.962212
MEAF6	1.03175	0.044819	0.964252
SIRT1	1.01987	0.0421308	0.966394
TNFSF4	1.00993	0.0415085	0.966891
PRKAB1	0.975865	-0.0397931	0.968258
CHD7	1.01457	0.0377044	0.969923
JARID2	1.01805	0.0365934	0.970809
SND1	0.967755	-0.0341235	0.972779
SMARCE1	0.985556	-0.0329336	0.973728
CD40	0.991954	-0.0323767	0.974172
RPS7	1.02414	0.0299509	0.976106
ASXL2	1.01158	0.0266471	0.978741
RBBP5	0.980706	-0.0258968	0.97934
PROC	1.00604	0.0216902	0.982695
CHMP4C	1.01165	0.0212746	0.983027
PHF7	0.991501	-0.0196765	0.984301
SMC1A	1.00881	0.0150552	0.987988
NF1	1.00589	0.0146972	0.988274
HDAC8	1.00795	0.0129549	0.989664
KDM5B	0.994525	-0.0119256	0.990485
SMNDC1	1.00642	0.0115261	0.990804
USP22	1.00797	0.0100589	0.991974
HDAC9	1.00301	0.00853361	0.993191
SMAD4	0.996612	-0.00808494	0.993549
CARM1	1.00477	0.00646239	0.994844
NAA60	1.00342	0.00563126	0.995507
RNASE12	1.5e-151	-0.00530419	0.995768
TCF3	1.0024	0.00360338	0.997125
RPL32	0.998337	-0.00152986	0.998779
KALRN	1.00035	0.000779426	0.999378
UBE2A	1.00009	0.000121223	0.999903
