# Supplementary material for: BRD9 is an essential regulator of glycolysis that creates an epigenetic vulnerability in colon adenocarcinoma
Source: Cancer Med. 2022 Jul 2;12(2):1572–87. doi: 10.1002/cam4.4954 (PMC9883419; doi:10.1002/cam4.4954)
Supplement: Supplementary file 4 — Table S3 [file CAM4-12-1572-s003.xls]

## Sheet: LDEKVpQQ8
Table S3. Correlation analysis of BRD9-associated genes with relative coefficients.
Genes	PearsonCC
EXOC3	0.62
PAPD7	0.6
NSUN2	0.56
CLPTM1L	0.54
GUSBP1	0.54
SAFB2	0.52
ANKS3	0.51
KIAA0947	0.51
PRDM15	0.51
ZBTB17	0.51
NIPBL	0.5
NUMA1	0.5
PHRF1	0.5
SF4	0.5
SLC12A7	0.5
SNAPC4	0.5
TNRC6A	0.5
NISCH	0.49
NXF1	0.49
SAFB	0.49
ZBTB40	0.49
USP20	0.48
EHMT1	0.47
FAM105B	0.47
IGHMBP2	0.47
RBM5	0.47
RNASEN	0.47
SFRS8	0.47
ACIN1	0.46
ANKRD13D	0.46
ARAP1	0.46
CROCC	0.46
DGCR8	0.46
DNAJC21	0.46
E4F1	0.46
GUSBL1	0.46
SFRS16	0.46
SNRNP70	0.46
ZNF276	0.46
ZNF589	0.46
ZNF622	0.46
AHSA2	0.45
ANAPC2	0.45
CCDC9	0.45
LOC283314	0.45
MLL4	0.45
PLEKHG5	0.45
TRIO	0.45
UBXN1	0.45
ABCC10	0.44
AKAP8	0.44
BRPF1	0.44
CRAMP1L	0.44
FAM193B	0.44
FUS	0.44
GGA2	0.44
KIAA0467	0.44
KIAA0664P3	0.44
LOC642846	0.44
PCF11	0.44
RBM19	0.44
SPG7	0.44
SRRM2	0.44
TAF1C	0.44
TNFRSF25	0.44
ZC3H4	0.44
ANKRD11	0.43
EDC4	0.43
EML3	0.43
FBXO18	0.43
INPPL1	0.43
KDM2A	0.43
LOC200030	0.43
ODF2	0.43
POLM	0.43
RABEP2	0.43
RNF44	0.43
RPL32P3	0.43
SART1	0.43
SFPQ	0.43
SKIV2L	0.43
SPPL2B	0.43
TAF6L	0.43
TBC1D9B	0.43
TUBGCP6	0.43
ZNF131	0.43
ZNF646	0.43
ATRIP	0.42
CELF1	0.42
CROCCL2	0.42
FLJ10213	0.42
FNBP4	0.42
HNRNPH1	0.42
IWS1	0.42
LOC100129637	0.42
MCM9	0.42
MLL2	0.42
MOGS	0.42
NKTR	0.42
PASK	0.42
PBX2	0.42
PKD1	0.42
RANBP10	0.42
STK19	0.42
TATDN2	0.42
TRAF2	0.42
TRIM41	0.42
TUT1	0.42
AFG3L1	0.41
ANKMY1	0.41
BTBD12	0.41
C12orf51	0.41
CAMKK2	0.41
CCT5	0.41
EP400	0.41
GCN1L1	0.41
HARS2	0.41
HMGXB3	0.41
HNRNPUL2	0.41
ILF3	0.41
IRGQ	0.41
LDB1	0.41
LOC148413	0.41
LUC7L	0.41
MAN2C1	0.41
NEURL4	0.41
NRF1	0.41
PCNT	0.41
REXO1	0.41
RHOT2	0.41
SETD1A	0.41
SETD5	0.41
TRIM39	0.41
UBTF	0.41
UPF1	0.41
USP19	0.41
ZBTB48	0.41
ZBTB49	0.41
ZNF202	0.41
ZNF668	0.41
ZNF767	0.41
AKAP8L	0.4
APBB3	0.4
ARID3B	0.4
ASB16	0.4
DDX51	0.4
DENND4B	0.4
DHX38	0.4
GON4L	0.4
HDAC7	0.4
KRI1	0.4
LEMD2	0.4
LOC253039	0.4
MAML1	0.4
MYO10	0.4
PDCD11	0.4
PRKCSH	0.4
RING1	0.4
RMND5B	0.4
SART3	0.4
SETD1B	0.4
SFRS14	0.4
SPEN	0.4
STK11IP	0.4
TSC2	0.4
UNKL	0.4
WDR70	0.4
ZNF224	0.4
ZNF500	0.4
ARFGAP2	0.39
C19orf29	0.39
C2CD3	0.39
C6orf47	0.39
C9orf86	0.39
CEP110	0.39
DDX41	0.39
EME2	0.39
FAM38A	0.39
FCHSD1	0.39
GIGYF1	0.39
HIF1AN	0.39
KIAA0649	0.39
LENG8	0.39
LOC90834	0.39
MADD	0.39
MAPK8IP3	0.39
MLL	0.39
MUM1	0.39
RALGDS	0.39
RBM6	0.39
REV1	0.39
SLTM	0.39
SMARCA4	0.39
SUPT5H	0.39
SYMPK	0.39
TARS	0.39
TET3	0.39
TRIM66	0.39
WDR6	0.39
XPC	0.39
ZNF445	0.39
AARS2	0.38
AGAP5	0.38
AKNA	0.38
ANKZF1	0.38
ATM	0.38
BAT1	0.38
C1orf77	0.38
CCDC142	0.38
CDK10	0.38
CDK5RAP3	0.38
CEP72	0.38
CHD2	0.38
CHD4	0.38
CUL9	0.38
EGFL8	0.38
ELL	0.38
EP400NL	0.38
FKBP15	0.38
GAS8	0.38
HNRNPM	0.38
ING5	0.38
KIAA1310	0.38
LOC100190986	0.38
MED22	0.38
MORC2	0.38
MTX3	0.38
NCOR2	0.38
NSD1	0.38
PCNXL3	0.38
POLR3E	0.38
PPRC1	0.38
RBM25	0.38
SDHAP3	0.38
SF1	0.38
SFRS12	0.38
SPSB3	0.38
TCERG1	0.38
TJAP1	0.38
TYK2	0.38
ULK1	0.38
USP34	0.38
YEATS2	0.38
ZNF324	0.38
ZNF629	0.38
ZNF638	0.38
ZNF84	0.38
ACVR2B	0.37
ADCY6	0.37
AMMECR1L	0.37
ARHGEF10L	0.37
ATG16L2	0.37
ATXN7	0.37
BAT2L1	0.37
BRD3	0.37
BTAF1	0.37
C11orf95	0.37
C6orf134	0.37
C9orf45	0.37
CCNL2	0.37
CDC37	0.37
CDK5RAP2	0.37
CENPT	0.37
CEP290	0.37
CHKB-CPT1B	0.37
CLCN6	0.37
CREBZF	0.37
CRY2	0.37
DAXX	0.37
DGKD	0.37
DHX30	0.37
DNMT3A	0.37
EGLN2	0.37
EHBP1L1	0.37
EIF3A	0.37
FBRSL1	0.37
GGA3	0.37
HIC2	0.37
IKZF4	0.37
JMJD5	0.37
KDM2B	0.37
KIAA0892	0.37
KIF7	0.37
LARP1	0.37
LOC100128842	0.37
LOC399744	0.37
MAP3K14	0.37
MAP3K4	0.37
MBD1	0.37
MTHFSD	0.37
MYO9B	0.37
MZF1	0.37
NBPF9	0.37
PLXNA1	0.37
PRKRIP1	0.37
PRR12	0.37
PTPN23	0.37
RAB24	0.37
RNF121	0.37
SAPS2	0.37
SEMA4C	0.37
SETD2	0.37
SFRS18	0.37
SMG1	0.37
SYNGAP1	0.37
TCHP	0.37
TRAF1	0.37
UIMC1	0.37
WASH7P	0.37
WDR27	0.37
WDR46	0.37
WDR90	0.37
XRCC1	0.37
ZNF142	0.37
ZNF283	0.37
ZNF621	0.37
ZNF710	0.37
ZNF740	0.37
ZSCAN20	0.37
ANKHD1	0.36
ARIH2	0.36
ARMC5	0.36
ASB1	0.36
ATF6B	0.36
BANP	0.36
BRD2	0.36
BTN2A1	0.36
C9orf114	0.36
CAMSAP1	0.36
CAPN10	0.36
CCDC66	0.36
CCDC93	0.36
CDK9	0.36
CLK4	0.36
CROCCL1	0.36
CSAD	0.36
DDX23	0.36
DDX55	0.36
DHX16	0.36
DHX37	0.36
DMAP1	0.36
DNAH1	0.36
DOCK6	0.36
EWSR1	0.36
FAM111A	0.36
FBF1	0.36
FLJ45340	0.36
GNL1	0.36
GOLGA8B	0.36
HARS	0.36
HOOK2	0.36
HP1BP3	0.36
IL11RA	0.36
IRF3	0.36
KDM3B	0.36
KIAA0556	0.36
KIAA1407	0.36
KLC1	0.36
LOC100131193	0.36
LOC100133331	0.36
LOC100170939	0.36
LOC150776	0.36
LOC283922	0.36
MCM3AP	0.36
MGEA5	0.36
NBEAL2	0.36
NFRKB	0.36
NOD1	0.36
ORAOV1	0.36
PRPF4B	0.36
RAPGEF1	0.36
RICTOR	0.36
RNF166	0.36
RRN3P3	0.36
SF3B2	0.36
SFRS17A	0.36
SIN3B	0.36
SLC24A6	0.36
SPRN	0.36
STX4	0.36
TAOK2	0.36
TCOF1	0.36
TRIM52	0.36
VPS39	0.36
WDR52	0.36
YTHDC1	0.36
ZFC3H1	0.36
ZMIZ2	0.36
ZNF786	0.36
ZXDC	0.36
ACAP3	0.35
ADRBK1	0.35
ASB6	0.35
ATAD2B	0.35
AXIN1	0.35
BAT2	0.35
BRD8	0.35
C15orf62	0.35
C17orf68	0.35
C1orf91	0.35
CBL	0.35
CCDC12	0.35
CEP164	0.35
CIC	0.35
CLASP1	0.35
CPSF7	0.35
DDX42	0.35
DMWD	0.35
E2F3	0.35
EHMT2	0.35
GEMIN5	0.35
GOLGA3	0.35
GRK6	0.35
GTF3C1	0.35
HAUS5	0.35
HNRNPU	0.35
INE1	0.35
INPP5B	0.35
JARID2	0.35
KIAA0895L	0.35
LOC91316	0.35
LRSAM1	0.35
MAP2K7	0.35
MAP4	0.35
MAT2A	0.35
MDN1	0.35
MNT	0.35
MYO7A	0.35
NAA40	0.35
NFATC2IP	0.35
NFKBID	0.35
NOTCH1	0.35
NR2C2	0.35
NSUN6	0.35
NUP214	0.35
OXSR1	0.35
PLXNB1	0.35
POLE	0.35
PPT2	0.35
PRDM11	0.35
PRDM2	0.35
PVRIG	0.35
QRICH1	0.35
RBBP6	0.35
RBM15B	0.35
RNF214	0.35
RNF40	0.35
RXRB	0.35
SBF1	0.35
SCAF1	0.35
SEC24C	0.35
SETDB1	0.35
SH2B1	0.35
TBC1D13	0.35
TCF20	0.35
TTF1	0.35
TXLNA	0.35
VPRBP	0.35
ZNF212	0.35
ZNF236	0.35
ZNF346	0.35
ZNF354B	0.35
ZNF397	0.35
AMOTL2	0.34
ANKRD23	0.34
ARID1A	0.34
ATXN7L3	0.34
AZI1	0.34
BAZ2A	0.34
BRD1	0.34
C10orf137	0.34
C19orf6	0.34
C1orf159	0.34
C22orf46	0.34
CAD	0.34
CCDC130	0.34
CCND1	0.34
COBRA1	0.34
CXXC1	0.34
DAPK3	0.34
DDX46	0.34
DEF6	0.34
DOT1L	0.34
DTX4	0.34
EIF4G1	0.34
FBXO46	0.34
FIZ1	0.34
FOXJ3	0.34
FZR1	0.34
HDGFRP2	0.34
HERC1	0.34
HGS	0.34
IK	0.34
INTS4	0.34
KIAA0913	0.34
KLHDC4	0.34
LMBR1L	0.34
LOC100271836	0.34
LOC339047	0.34
LRDD	0.34
LY6G5B	0.34
MAFK	0.34
MSH5	0.34
NADK	0.34
NCRNA00105	0.34
NCRNA00174	0.34
NDOR1	0.34
NDST2	0.34
OPA3	0.34
OTUD3	0.34
PLEKHM2	0.34
PMS2L11	0.34
POLR1A	0.34
QSOX2	0.34
RBM33	0.34
RSF1	0.34
SH3BP2	0.34
SIK2	0.34
SIK3	0.34
SIPA1	0.34
SLC7A6OS	0.34
SMARCC2	0.34
SNRNP200	0.34
SNX30	0.34
SRCAP	0.34
TARDBP	0.34
TCF3	0.34
TFCP2	0.34
TPCN1	0.34
TTC21A	0.34
UBN1	0.34
UHRF1BP1	0.34
UPF2	0.34
USP4	0.34
WDR59	0.34
ZC3H18	0.34
ZGPAT	0.34
ZNF248	0.34
ZNF282	0.34
ZNF317	0.34
ZNF333	0.34
ZNF33A	0.34
ZNF408	0.34
ZNF44	0.34
ZNF592	0.34
ZNF598	0.34
ZNF76	0.34
ZNF777	0.34
ZNF79	0.34
ABCA2	0.33
ABCF3	0.33
ABL1	0.33
AGAP4	0.33
ARHGEF1	0.33
ARID1B	0.33
ATXN2L	0.33
ATXN7L2	0.33
BAP1	0.33
BAT3	0.33
BMS1	0.33
C17orf70	0.33
C5orf45	0.33
C8orf39	0.33
CCDC159	0.33
CCDC64B	0.33
CEP250	0.33
CEP63	0.33
CLK3	0.33
CLSTN3	0.33
CREBBP	0.33
DCAF15	0.33
DDX12	0.33
DNAJC14	0.33
EIF2B5	0.33
ERCC3	0.33
EXOC7	0.33
EZH1	0.33
FAM168B	0.33
FAM173B	0.33
FAM193A	0.33
FANCA	0.33
FBXO31	0.33
FBXO42	0.33
FBXW2	0.33
FTSJD2	0.33
GIGYF2	0.33
GPC2	0.33
HDAC10	0.33
HIVEP1	0.33
HMHA1	0.33
HNF1A	0.33
IP6K2	0.33
JRKL	0.33
KIAA1731	0.33
KNTC1	0.33
LOC100132247	0.33
LOC202181	0.33
LOC285033	0.33
LOC728743	0.33
LTBP3	0.33
LUC7L3	0.33
LZTS2	0.33
MOBKL2C	0.33
MSL2	0.33
MTA2	0.33
MYST1	0.33
NBPF14	0.33
NUP155	0.33
PIK3C2B	0.33
PLEKHG3	0.33
PMS2CL	0.33
PMS2L3	0.33
POLL	0.33
PPAN	0.33
PRDM4	0.33
PWP2	0.33
RAD9A	0.33
RANBP3	0.33
RBM10	0.33
RUFY1	0.33
SDHAP1	0.33
SNORD1C	0.33
SR140	0.33
STAG3L3	0.33
STK11	0.33
STK25	0.33
THADA	0.33
TMEM120B	0.33
TTLL3	0.33
UBXN11	0.33
WDR73	0.33
WDR85	0.33
XAB2	0.33
ZC3H7A	0.33
ZMAT2	0.33
ZNF192	0.33
ZNF205	0.33
ZNF587	0.33
ZNF692	0.33
ZNF8	0.33
ABCF1	0.32
ACCS	0.32
AGAP6	0.32
ANKH	0.32
ARID3A	0.32
ATG2A	0.32
ATXN1L	0.32
BRAP	0.32
C10orf18	0.32
C10orf28	0.32
C14orf102	0.32
C14orf21	0.32
CBFA2T2	0.32
CDV3	0.32
CHTF18	0.32
CRTC1	0.32
CUL7	0.32
DDX6	0.32
DLL4	0.32
DNHD1	0.32
DVL3	0.32
ENO3	0.32
EPC1	0.32
ESRP2	0.32
FAM160B2	0.32
FBXL19	0.32
FBXW7	0.32
FTSJ3	0.32
FUK	0.32
GLG1	0.32
GORASP1	0.32
GRLF1	0.32
HIRIP3	0.32
IL4R	0.32
KDM4B	0.32
KIAA0355	0.32
KIAA0753	0.32
KIAA1529	0.32
KLHL36	0.32
LAMA5	0.32
LOC100130015	0.32
LOC100132287	0.32
LOC641298	0.32
MARK2	0.32
MED10	0.32
MGA	0.32
MPHOSPH8	0.32
MTMR9L	0.32
NCKAP5L	0.32
NCRNA00201	0.32
NFATC3	0.32
NRD1	0.32
NRIP2	0.32
PGS1	0.32
PHF2	0.32
PIAS4	0.32
PIK3R1	0.32
PLA2G15	0.32
PLCB2	0.32
PPP1R12C	0.32
PPWD1	0.32
PRDM10	0.32
PRR3	0.32
QTRTD1	0.32
RBM12B	0.32
RCC2	0.32
RECQL5	0.32
REXO4	0.32
RFX1	0.32
RNF216	0.32
RNF31	0.32
RPS6KA4	0.32
SAPS3	0.32
SEC31B	0.32
SETD8	0.32
SF3B1	0.32
SLC38A10	0.32
SLC7A6	0.32
SMG5	0.32
SMPD4	0.32
SPTBN2	0.32
STRN4	0.32
SURF6	0.32
SYVN1	0.32
TAS2R20	0.32
TBC1D17	0.32
TELO2	0.32
TNKS1BP1	0.32
TOP2B	0.32
TSC1	0.32
TTLL4	0.32
UBE3B	0.32
URB1	0.32
WASH3P	0.32
WDR24	0.32
ZBTB43	0.32
ZC3H11A	0.32
ZC3H13	0.32
ZNF17	0.32
ZNF193	0.32
ZNF197	0.32
ZNF23	0.32
ZNF341	0.32
ZNF407	0.32
ZNF526	0.32
ZNF594	0.32
ZNF700	0.32
ZNF778	0.32
ZNF782	0.32
ZSCAN2	0.32
AMBRA1	0.31
ANKDD1A	0.31
ANKRD36	0.31
ARHGAP17	0.31
ARVCF	0.31
ATR	0.31
BCL9L	0.31
BOD1L	0.31
BRF1	0.31
C11orf61	0.31
C15orf17	0.31
C3orf62	0.31
CC2D1B	0.31
CCM2	0.31
CCNL1	0.31
CDAN1	0.31
CELSR1	0.31
CHPF2	0.31
CLEC16A	0.31
CLK2	0.31
COG7	0.31
COX19	0.31
CPSF3L	0.31
CSNK1E	0.31
CYTH2	0.31
DAGLA	0.31
EIF3CL	0.31
ELMOD3	0.31
EPS8L2	0.31
FAF2	0.31
FAM73B	0.31
FLJ44606	0.31
FLYWCH1	0.31
GALNT2	0.31
GEN1	0.31
GFOD2	0.31
GLTSCR1	0.31
GRIPAP1	0.31
GUSBP3	0.31
HCFC1	0.31
HCG18	0.31
HIST4H4	0.31
IFT122	0.31
INTS3	0.31
INTS4L1	0.31
IQSEC1	0.31
KDM1A	0.31
KDM5C	0.31
KIAA0182	0.31
KIAA0226	0.31
KIAA0284	0.31
KIAA0430	0.31
LOC100272228	0.31
LOC100286793	0.31
LOC338799	0.31
LOC349114	0.31
LOC388152	0.31
LOC606724	0.31
LOC642826	0.31
MAP4K2	0.31
MAPKBP1	0.31
MBTPS1	0.31
MDC1	0.31
MICAL3	0.31
MLLT4	0.31
MLLT6	0.31
MYH9	0.31
NES	0.31
NPFF	0.31
NPHP3	0.31
NPHP4	0.31
NUP210	0.31
NUP62	0.31
OGFOD2	0.31
PGBD2	0.31
PITPNM2	0.31
PLEKHA9	0.31
PLEKHM1P	0.31
POGZ	0.31
PPM1G	0.31
PPP1R9B	0.31
PRPF38B	0.31
PVR	0.31
RAF1	0.31
RASA2	0.31
RBM17	0.31
RGL2	0.31
RNF169	0.31
SAPS1	0.31
SKI	0.31
SLC25A27	0.31
SLC9A3R2	0.31
SPIRE2	0.31
SPTAN1	0.31
SRRM5	0.31
SRRT	0.31
STK10	0.31
SUPT6H	0.31
SUPT7L	0.31
SUV420H2	0.31
TADA3	0.31
TBC1D2B	0.31
TERF2	0.31
TMEM184A	0.31
TP53BP1	0.31
TPR	0.31
TRIM26	0.31
TRIM56	0.31
TSSC4	0.31
TTC17	0.31
UBN2	0.31
UHRF2	0.31
USP35	0.31
USP47	0.31
UVRAG	0.31
VGLL4	0.31
WASH2P	0.31
WDR37	0.31
WDR82	0.31
XPO6	0.31
ZBTB12	0.31
ZBTB34	0.31
ZCCHC8	0.31
ZFHX3	0.31
ZNF160	0.31
ZNF284	0.31
ZNF335	0.31
ZNF37A	0.31
ZNF384	0.31
ZNF397OS	0.31
ZNF507	0.31
ZNF513	0.31
ZNF628	0.31
ZNF860	0.31
ALAD	0.3
ALX3	0.3
ARAP3	0.3
ARFGAP1	0.3
ATG4B	0.3
BAHD1	0.3
BDP1	0.3
BIRC6	0.3
BMS1P4	0.3
BRD4	0.3
C11orf2	0.3
C17orf56	0.3
C1orf104	0.3
C5orf51	0.3
C9orf69	0.3
CCS	0.3
CDK11A	0.3
CDK11B	0.3
CEMP1	0.3
CORO1A	0.3
CORO7	0.3
CPSF6	0.3
CSNK1G2	0.3
CSRNP2	0.3
CTTN	0.3
CWC22	0.3
DAB2IP	0.3
DAGLB	0.3
DCTN1	0.3
DDX19A	0.3
DDX19B	0.3
DDX5	0.3
DIP2A	0.3
DIS3L2	0.3
DPF2	0.3
DTNBP1	0.3
EARS2	0.3
FAM160A2	0.3
FAM40A	0.3
FKRP	0.3
GBA2	0.3
GNL2	0.3
GOLGA2B	0.3
HNRNPA2B1	0.3
IKBKAP	0.3
ISY1	0.3
KIAA0907	0.3
KIF2A	0.3
L3MBTL3	0.3
LCAT	0.3
LENG1	0.3
LIMD1	0.3
LOC729603	0.3
LRP1	0.3
LRP5L	0.3
LSM11	0.3
MACF1	0.3
MAD1L1	0.3
MAST4	0.3
MBD4	0.3
MBD5	0.3
MED13L	0.3
MED17	0.3
MED26	0.3
METT10D	0.3
MGRN1	0.3
MICAL1	0.3
MLL3	0.3
MLLT1	0.3
NADSYN1	0.3
NASP	0.3
NAT10	0.3
NFKBIL1	0.3
NOL8	0.3
ORAI2	0.3
PACS2	0.3
PAF1	0.3
PARD3B	0.3
PIK3R4	0.3
PIKFYVE	0.3
PILRB	0.3
PLCXD2	0.3
POFUT2	0.3
POLR3A	0.3
PPIL2	0.3
PRMT7	0.3
PRPF19	0.3
PUS1	0.3
RAI1	0.3
RG9MTD3	0.3
RGS12	0.3
RSRC2	0.3
RTKN	0.3
S100PBP	0.3
SENP2	0.3
SEPT7P2	0.3
SETX	0.3
SFRS4	0.3
SLC25A25	0.3
SLC26A1	0.3
SPATA13	0.3
TCF25	0.3
TMEM86B	0.3
TNPO2	0.3
TNRC6C	0.3
TOE1	0.3
TOP3B	0.3
TRIM44	0.3
TTC31	0.3
UTP3	0.3
ZBTB22	0.3
ZBTB24	0.3
ZBTB3	0.3
ZBTB39	0.3
ZDHHC17	0.3
ZFP62	0.3
ZFYVE26	0.3
ZNF234	0.3
ZNF514	0.3
ZNF641	0.3
ZNF746	0.3
ZNF766	0.3
ZNF841	0.3
ZRSR2	0.3
